# Supplementary material for: Pyroptosis-Related Gene Signature and Expression Patterns in the Deterioration of Atherosclerosis
Source: Dis Markers. 2022 May 5;2022:1356618. doi: 10.1155/2022/1356618 (PMC9098329; doi:10.1155/2022/1356618)
Supplement: Supplementary Materials — Supplementary Table 1: pyroptosis-related genes identified from previous studies and the Molecular Signatures Database; Supplementary Figure 1: construction of PPI networks by Cytoscape based on the DEGs in different clusters. [file 1356618.f1.zip › Supplementary Table 1 (1).txt]

pyroptosis-related genes
BAK1
BAX
CASP1
CASP3
CASP4
CASP5
CASP6
CASP8
CASP9
CHMP2A
CHMP2B
CHMP3
CHMP4A
CHMP4B
CHMP4C
CHMP6
CHMP7
CYCS
ELANE
GZMB
ZBP1
NOD1
NOD2
PJVK
PLCG1
PRKACA
PYCARD
TIRAP
TNF
HMGB1
IL18
IL1A
IL1B
IL6
IRF1
IRF2
TP53
TP63
AIM2
APIP
DHX9
GSDMA
GSDMB
GSDMD
GSDME
GSDMC
GPX4
GZMA
NAIP
NLRC4
NLRP1
NLRP9
NLRP2
NLRP3
NLRP6
NLRP7
SCAF11
